# Supplementary material for: Anatolian Short-Horned Grasshoppers Unveiled: Integrating Biogeography and Pest Potential
Source: Insects. 2024 Jan 12;15(1):55. doi: 10.3390/insects15010055 (PMC10815959; doi:10.3390/insects15010055)
Supplement: Supplementary file 1 [file insects-15-00055-s001.zip]

Archive with 1 entries (1 files):
- insects-2772789-supplementary.xlsx
