# Supplementary material for: Anatolian Short-Horned Grasshoppers Unveiled: Integrating Biogeography and Pest Potential
Source: Insects. 2024 Jan 12;15(1):55. doi: 10.3390/insects15010055 (PMC10815959; doi:10.3390/insects15010055)
Supplement: Supplementary file 1 [file insects-15-00055-s001.zip › insects-2772789-supplementary.xlsx]

## Sheet: Sheet1
Suplementary Table S1. Species and localities used in species distribution modeling.
Species	Localities
Arcyptera labiata	Turkey, Erzincan, Kemaliye, Geşo Village (Yeşilyamaç), 1290 m, "39.26562"N, "38.54628"E
	Turkey, Antalya, Kemer, Tahtalıdağ, Gürleyik, 1479 m, "36.56861"N, "30.41694"E
	Turkey, Antalya, Saklıkent, Bakırlıdağ-Pozan, 1765 m, "36.49615"N, "30.17215"E
	Turkey, Bayburt, Bayburt-Aşkale Road, Kop Dağı Pass., 2460 m, "40.03584"N, "40.50766"E
	Turkey, Bingöl, Sarıçiçek Village, 1600 m, "39.12018"N, "38.20199"E
	Turkey, Elazığ, Karakoçan, Çanakçı Village, "38.92169"N, "39.95978"E
	Turkey, Elazığ, Keban, 1376 m, "38.91944"N, "39.06888"E
	Turkey, Elazığ, Yeşilyurt (Şelale Mevki), "38.64876"N, "39.26942"E
	Turkey, Erzincan, Kemaliye, Ergü Başı Ergü Village, "39.22156"N, "38.53913"E
	Turkey, Erzincan, Kemaliye, Kabataş Yolu (İkizsu), "39.34980"N, "38.59617"E
	Turkey, Erzincan, Kemaliye, Kekikpınarı, "39.15125"N, "38.46519"E
	Turkey, Erzincan, Kemaliye, Ocak Village, 1485 m, "39.08732"N, "38.35296"E
	Turkey, Erzincan, Kemaliye, Yuva Village, "39.24516"N, "38.50749"E
	Turkey, Erzurum, Erzurum-İspir Road, Gölyurt Pass., 2380 m, "40.36258"N, "40.80429"E
	Turkey, Erzurum, İspir, Sırakonaklar, "40.72060"N, "41.20280"E
	Turkey, Giresun, Giresun-Şebinkarahisar Road, Eğribel Pass., 1725 m, "40.32990"N, "38.46627"E
	Turkey, Gümüşhane, Vaukdağı Pass., 1955 m, "40.36920"N, "39.84209"E
	Turkey, Hakkari, Cilo-Sat Mts. National Park, Bala plateau, 3075 m, "37.62652"N, "43.97517"E
	Turkey, Hakkari, Karadağ, 3200 m, "37.35490"N, "43.80956"E
	Turkey, İzmir, Bozdağ, Günalan Yaylası-Millik, 1525 m, "38.21131"N, "028.06545"E
	Turkey, Kastamonu, Kastamonu-Tosya Road, Tosya Ilgazı Pass., 1650 m, "41.04911"N, "33.74105"E
	Turkey, Tokat, Zile, Yıldıztepe, Deveci Mts., 1350 m, "40.14835"N, "36.40768"E
	Turkey, Tunceli, Venk River, "38.60474"N, "39.16910"E
Calliptamus barbarus	Turkey, Adana, Pozantı, "36.83564"N, "34.43715"E
	Turkey, Ağrı, Doğubeyazıt, Bardaklı Village 1600m, "39.69258"N, "44.07298"E
	Turkey, Ağrı, Kiskim, 1000m, "40.70587"N, "41.40569"E
	Turkey, Ağrı, Tutak Esmer Village, 1350m, "39.51619"N, "42.68972"E
	Turkey, Ağrı, Yiğityolu Village, 900m, "36.85805"N, "30.23277"E
	Turkey, Ağrı, Yolugüzel Village, "39.73296"N, "42.97485"E
	Turkey, Amasya, Ezinepazarı, Abacı Village, 1250 m, "40.72850"N, "35.77912"E
	Turkey, Amasya, Ormanözü Village, 1035 m, "40.76211"N, "35.86353"E
	Turkey, Antalya, Elmalı, Bozöyük- Uzunkarış Hill, 1768 m, "39.82901"N, "34.85088"E
	Turkey, Antalya, Seki, Ziyaret Tepe, 1475 m, "40.40514"N, "35.59983"E
	Turkey, Arapkit-Keban Road, 1100m, "37.98165"N, "38.01322"E
	Turkey, Artvin, Ardanuç, Naldöken Village, 700m, "41.14285"N, "42.06203"E
	Turkey, Bilecik, Bozüyük, Bozalan Village, 920 m, "39.82879"N, "29.99619"E
	Turkey, Çorum, Çorum-Alaca Road, Kürecik Beli Pass., 1100 m, "40.51861"N, "34.84527"E
	Turkey, Çorum, Mecitözü, Emirbağ Village, 700 m, "40.58277"N, "35.50666"E
	Turkey, Çorum, Üçköy, Simalı, 815 m, "40.47166"N, "35.30777"E
	Turkey, Diyarbakır, Sur, Kabaklı Lake, 700m, "38.02255"N, "40.08308"E
	Turkey, Diyarbakır, Yenişehir, 960m, "37.87199"N, "39.88900"E
	Turkey, Elazığ, Maden, Kızıltepe Village, "40.10610"N, "43.00519"E
	Turkey, Elazığ, Maden, Topaluşağı Village, "37.39660"N, "36.83811"E
	Turkey, Elazığ, Sivrice, Bişirto Village, "38.37569"N, "39.52369"E
	Turkey, Erzincan, Kemaliye, Çit Village, 850 m, "38.77667"N, "38.41073"E
	Turkey, Erzincan, Kemaliye, Ocak Village, 1400 m, "38.48001"N, "37.65519"E
	Turkey, Erzurum, Horasan, Eleşkit, 2163m, "39.81739"N, "42.67569"E
	Turkey, Erzurum, Palandöken Mts., 2550 m, "39.85257"N, "41.28370"E
	Turkey, Gümüşhane, Kale, Akçahisar Village, 1450 m, "40.38345"N, "39.78634"E
	Turkey, Gümüşhane, Kelkit, Pöske Mts., 1500-1580 m, "40.06055"N, "39.52555"E
	Turkey, Kahramanmaraş, Göksun, 1611m, "38.18765"N, "036.45670"E
	Turkey, Kahramanmaraş, Göksun, Keklikoluk Village, Binboğa Mts., 2908m, "38.24684"N, "36.51798"E
	Turkey, Kahramanmaraş, Türkoğlu, "37.59347"N, "34.54019"E
	Turkey, Karabük, Safranbolu-Bartın Road, 450 m, "41.26255"N, "32.69897"E
	Turkey, Kars, Digor, Yağlıca Village, 1950m, "38.48229"N, "39.51797"E
	Turkey, Kars, Kağızman, Esenkır Village, 1350m, "38.43134"N, "39.41867"E
	Turkey, Kastamonu-İnebolu yolu, 900 m, "41.45690"N, "33.79130"E
	Turkey, Kastamonu-Seydiler Road, Oyrak Pass., 1210 m, "41.55336"N, "33.78869"E
	Turkey, Kastamonu, Kastamonu-Tosya yolu, 950 m, "41.25580"N, "33.99661"E
	Turkey, Konya, İvriz, "38.85123"N, "38.63632"E
	Turkey, Koyulhisar-Suşehri Road, 525 m, "40.23813"N, "37.96231"E
	Turkey, Malatya, Arguvan, Bemere isa Village, 850-1200 m, "38.75360"N, "38.32308"E
	Turkey, Malatya, Arguvan, Güngören, 1200 m, "36.83100"N, "29.80018"E
	Turkey, Malatya, Arguvan, Yazıbaşı, 900 m, "39.11199"N, "38.60284"E
	Turkey, Malatya, Bemere river, 1100 m, "39.14921"N, "38.60061"E
	Turkey, Malatya, Beylerderesi, 960 m, "38.32472"N, "38.20894"E
	Turkey, Malatya, Darende-Tohmaboyu, 900 m, "38.49981"N, "37.63650"E
	Turkey, Malatya, Darende, Hisarcık, 900 m, "38.88621"N, "38.24031"E
	Turkey, Malatya, Hekimhan, 1110 m, "38.80846"N, "37.92007"E
	Turkey, Malatya, Kuyudere Village, 1300m, "38.72062"N, "38.10851"E
	Turkey, Malatya, Reşadiye, 1400m, "38.85835"N, "38.32323"E
	Turkey, Malatya, Yeşilpınar, 1400m, "37.46429"N, "38.27065"E
	Turkey, Mersin, Kuzcubelen, "37.37883"N, "34.16558"E
	Turkey, Niğde, Çaykavak, "37.86420"N, "35.09452"E
	Turkey, Niğde, Demirkazık, "37.41611"N, "34.87549"E
	Turkey, Rize, Ovit, Sivrikaya, 1608m, "40.68424"N, "40.70562"E
	Turkey, Samsun, Ondokuz Mayıs University, Kurupelit Campus, 200 m, "41.35769"N, "36.19028"E
	Turkey, Şanlıurfa, Arıkök Village, "37.15196"N, "38.38366"E
	Turkey, Şanlıurfa, Aylan Village, "37.37218"N, "38.86890"E
	Turkey, Şanlıurfa, Kanlıavşar Road, "37.40490"N, "38.44334"E
	Turkey, Şanlıurfa, Karapınar Village, "37.45733"N, "38.34842"E
	Turkey, Şanlıurfa, Külaflı Village, "37.92978"N, "40.29449"E
	Turkey, Şanlıurfa, Tutluca Village, "37.23742"N, "38.22041"E
	Turkey, Sivas, Şarkışla Road, 1309m, "39.41766"N, "36.53004"E
	Turkey, Sivas, Yıldızeli-Çamlıbel Road, 1400 m, "39.99083"N, "36.50518"E
	Turkey, Tokat, Çamlıbel-Artova Road, 1200 m, "40.07539"N, "36.47816"E
	Turkey, Tosya-İskilip yolu, Türbe Pass., 1200 m, "40.90452"N, "34.32196"E
	Turkey, Yozgat, Akdağ, Muslubelen Pass., 1420 m, "39.82939"N, "34.85548"E
	Turkey, Yozgat, Yozgat-Sorgun Road, 1160m, "39.85970"N, "34.91547"E
Calliptamus tenuicercis	Turkey, Adana, Pozantı, "37.41611"N, "34.87549"E
	Turkey, Ağrı, Büyük Ağrı Mt., 2500m, "39.61624"N, "44.32568"E
	Turkey, Ağrı, Tutak, Esmer Village, 1700m, "39.51619"N, "42.68972"E
	Turkey, Ağrı, Yiğityolu Village, 900m, "37.87199"N, "39.88900"E
	Turkey, Amasya, Ezine Pazarı, Abacı Village, 1025 m, "40.78777"N, "36.02222"E
	Turkey, Amasya, Merkez, Ormanözü Village, 1035 m, "40.76079"N, "35.86131"E
	Turkey, Amasya, Ormanözü Village, 1196m, "40.76213"N, "35.86063"E
	Turkey, Amasya, Suluova-Amasya Road, 600 m, "40.76439"N, "35.71137"E
	Turkey, Antalya, Elmalı, Çamkuyusu, 2177 m, "36.86023"N, "29.82244"E
	Turkey, Antalya, Seki, Ziyarettepe, 1475 m, "36.90388″N, "29.89111″E
	Turkey, Artvin, Yusufeli, Kılıçkaya, 1800m, "40.71953"N, "41.47411"E
	Turkey, Bolu, Seben, Yağma Village, 900 m, "40.37162"N, "31.49564"E
	Turkey, Çorum, Beydili-Çatak köyü Road, 865 m, "40.75250"N, "34.92083"E
	Turkey, Çorum, Boğazkale-Sungurlu Road, Kamışlı Village, 885 m, "40.11872"N, "34.49218"E
	Turkey, Çorum, Çorum-Alaca Road, Kürecik Beli Pass., 1100 m, "40.51861"N, "34.84527"E
	Turkey, Çorum, Mecitözü, Emirbağ Village, 650-700 m, "40.40999"N, "35.26702"E
	Turkey, Elazığ, Maden, Topaluşağı Village, "38.37569"N, "39.52369"E
	Turkey, Elazığ, Maden, Yenibahçe Village, "38.41565"N, "39.52739"E
	Turkey, Erzincan-Sivas Road, Kızıldağ, 1882m, "39.86043"N, "38.35254"E
	Turkey, Erzincan, Kemaliye, Çit Village, 850 m, "38.77667"N, "38.41073"E
	Turkey, Erzincan, Kemaliye, Gözaydın Village, "39.22726"N, "38.37935"E
	Turkey, Erzincan, Kemaliye, Ocak, 1400 m, "39.14921"N, "38.60061"E
	Turkey, Erzurum, Erzurum-Pazar Road, Laleli Village, 1450m, "40.40423"N, "40.59704"E
	Turkey, Giresun, Alucra, Aktepe Village, 1500 m, "40.33140"N, "38.70150"E
	Turkey, Gümüşhane, Arzular, 1325 m, "40.42527"N, "39.66498"E
	Turkey, Gümüşhane, Fındıkbeli Pass., 1700 m, "40.27341"N, "38.99656"E
	Turkey, Gümüşhane, Kale, Akçahisar Village, 1450 m, "40.38526"N, "39.78011"E
	Turkey, Gümüşhane, Kelkit, Pöske Mt., 1500 m, "40.06055"N, "39.52555"E
	Turkey, İzmir, Ödemiş, Bozdağ, 1500-1600 m, "38.39027"N, "28.29083"E
	Turkey, Kahramanmaraş-Adana Road, Dokuz Dolambaçlı Pass., 1870 m, "38.53519"N, "36.45327"E
	Turkey, Kahramanmaraş, Göksu, 1611 m, "38.18763"N, "036.45670"E
	Turkey, Kastamonu-İnebolu Road, 900 m, "41.45811"N, "33.79081"E
	Turkey, Kastamonu, Kastamonu-Seydiler Road, Oyrak Pass., 1210 m, "41.55654"N, "33.78113"E
	Turkey, Konya, İvriz, "37.37883"N, "34.16558"E
	Turkey, Malatya, Arapkir, Övledik, 1500 m, "39.04666"N, "38.48527"E
	Turkey, Malatya, Arguvan, Bozan, 1100 m, "38.82942"N, "38.22558"E
	Turkey, Malatya, Arguvan, Koçak Village, 1400 m, "38.87873"N, "38.33391"E
	Turkey, Malatya, Arguvan, Yazıbaşı, 900 m, "39.11199"N, "38.60284"E
	Turkey, Malatya, Darende, Ağılbaşı, 1400 m, "38.54210"N, "37.82422"E
	Turkey, Malatya, Darende, Tohmaboy, Deliktaş, 900 m, "38.49981"N, "37.63650"E
	Turkey, Malatya, Hekimhan, Taşoluk, 1750 m, "39.05083"N, "37.84527"E
	Turkey, Malatya, Pütürge, Kubbedağı, 1600 m, "38.26260"N, "38.55131"E
	Turkey, Mersin, Arslanköy, "37.02358"N, "34.28879"E
	Turkey, Mersin, Kuzcubelen, "36.83564"N, "34.43715"E
	Turkey, Muğla, Ceylan Village, Eren Mts., 1660 m, "36.77739"N, "29.58043"E
	Turkey, Niğde, Demirkazık, "37.86420"N, "35.09452"E
	Turkey, Samsun, Ondokuz Mayıs University Campus, 200 m, "41.36678"N, "36.20683"E
	Turkey, Şanlıurfa , Arıkök Village, "37.40352"N, "38.43916"E
	Turkey, Şanlıurfa-Kanlıavşar Road, "37.23742"N, "38.22041"E
	Turkey, Şanlıurfa, Atatürk Dam, "37.45077"N, "38.29691"E
	Turkey, Şanlıurfa, Halfeti, 600m, "37.24635"N, "37.88355"E
	Turkey, Sinop, Erfelek, Kızılcaelma Village, 620 m, "41.84160"N, "34.89279"E
	Turkey, Sivas, Çamlıbel-Yıldızeli Road, 1400 m, "39.94415"N, "36.52458"E
	Turkey, Sivas, Kayseri-Gürün Road, Ziyaret tepe Pass., 1869m, "38.84248"N, "36.88612"E
	Turkey, Sivas, Koyuhisar- Suşehri yolu, 525 m, "40.23899"N, "37.96103"E
	Turkey, Tokat, Zile, 900 m, "40.41943"N, "35.80445"E
	Turkey, Tokat, Zile, Yıldıztepe, Hasanağa Village, 730 m, "40.24806"N, "35.93640"E
	Turkey, Tokat, Zile, Yıldıztepe, Karaağaç, 900 m, "40.33888"N, "35.98583"E
Chortippus dichrous	Turkey, Adıyaman, Bozova Road, 506 m, "37.47687"N, "38.23549"E
	Turkey, Ağrı, Eleşkirt, Yağmurlu Village, 1850m, "39.71203"N, "42.54875"E
	Turkey, Ağrı, Eras-Ağrı Road,"39.3325"N, "43.36805"E
	Turkey, Ağrı, Erciş, Patnos-Ağrı Road, 1878m, "39.21611"N, "43.14944"E
	Turkey, Ağrı, Gezgez Mts., Sabuncu Village, 2150m, "39.92979"N, "43.04481"E
	Turkey, Ağrı, Yolugüzel Village, 1650m, "39.73294"N, "42.98507"E
	Turkey, Amasya, Ezinepazarı, Abacı Village, 1250m, "40.40823"N, "35.59560"E
	Turkey, Ankara, Çubuk-Şabanözü Road, Mutlu Village, 1090m, "40.24364"N, "33.0875"E
	Turkey, Antalya, Gazipaşa, Sugözü Village, 1600m, "37.79986"N, "32.24965"E
	Turkey, Antalya, Saklıkent, Bakırlıdağ-Pozan Road, 1765m, "36.83872"N, "30.36350"E
	Turkey, Ardahan-Damal Road, 2040m, "41.16014"N, "42.51368"E
	Turkey, Ardahan, Ardahan-Hanak Road, "40.37028"N, "39.84272"E
	Turkey, Ardahan, Ardahan-Hanak Road, 1950m, "41.12587"N, "42.79222"E
	Turkey, Artvin, Şavşat, Yukarı Kocabey, Yalnızçam Pass., 2460m, "41.07754"N, "42.20803"E
	Turkey, Bartın, Bartın-Safranbolu Road, Ovacuma, 600m, "41.43406"N, "32.74182"E
	Turkey, Bartın, Safranbolu-Bartın Road, Ahmet Usta Pass., 1060m, "41.35917"N, "32.69777"E
	Turkey, Bayburt-İspir Road, 1435m, "40.23024"N, "40.26826"E
	Turkey, Bayburt, Bayburt-Çaykara Road, Kop Dağı Pass., 2460m, 9.VIII.2004,"40.03738"N, "40.50623"E
	Turkey, Bayburt, Bayburt-Çaykara Road, Soğanlı Mt., Kılıçkaya Village, 1860m, "40.48494"N, "40.25526"E
	Turkey, Bayburt, Bayburt-Köse Road, 1680m, "40.23295"N, "40.04543"E
	Turkey, Bayburt, Vauk Mt. Pass., 1955m, "40.36959"N, "39.84206"E
	Turkey, Bilecik, Bozüyük, 900m, "39.90014"N, "30.04296"E
	Turkey, Bilecik, Bozüyük, Bozalan-Dodurga Road, 1000m, "39.81492"N, "29.99538"E
	Turkey, Bolu, Mudurnu, Güney Felaketler Village, 1100m, "40.58901"N, "31.38849"E
	Turkey, Bolu, Nallıhan-Mudurnu Road, 760m, "40.28896"N, "31.10518"E
	Turkey, Burdur, Dimril Pass., 1400m, "36.98079"N, "29.55634"E
	Turkey, Bursa, Uludağ, Çobankaya, 1750m, "40.12310"N, "29.14067"E
	Turkey, Çanakkale, Gelibolu, Keşan-Çanakkale Road, "40.65330"N, "26.87290"E
	Turkey, Çankırı Çerkes, Işık Mt., 1050-1250m, "40.77252"N, "32.84177"E
	Turkey, Çankırı, Ilgaz, İn Village, 1200m, "40.87794"N, "33.65061"E
	Turkey, Çankırı, Orta, Dodurga, Tutmaç Bayındır Village, Uluağaç, 1589m "40.50761"N, "32.94769"E
	Turkey, Çorum, Alaca-Yozgat Road, 1000m, "40.12741"N, "34.91093"E
	Turkey, Çorum, İskilip, Türbe Pass., 1200m, "40.90226"N, "34.32607"E
	Turkey, Çorum, Karşıyaka, 900m, "40.44418"N, "34.43017"E
	Turkey, Çorum, Kösedağ Summit, 1650m, "40.98905"N, "34.42071"E
	Turkey, Çorum, Kösedağı, 1200m, "40.65988"N, "34.76446"E
	Turkey, Doğubeyazıt, Çaldıran-Van Road, Soğuksu Village, 2157m, "39.13473"N, "44.01739"E
	Turkey, Doğubeyazıt, Çaldıran-Van Road, Soğuksu Village, 2157m, "39.25414"N, "44.04596"E
	Turkey, Edirne-Havsa Road, "41.54524"N, "26.81524"E
	Turkey, Edirne, Enez, Enez-Keşan Road, 32m, "40.75237"N, "26.16281"E
	Turkey, Edirne, Keşan-Çanakkale Road, Yerli Su, Koru Mt., 260 m, "40.73291"N, "26.72648"E
	Turkey, Elazığ-Bingöl Road, Yenice Village, 1125m, "38.91956"N, "40.06161"E
	Turkey, Elazığ-Moda Road, Çiftlik Village, 1232m, "38.46086"N, "39.54472"E
	Turkey, Elazığ, Baskil-Denizbahçe Village, 1510m, "38.58704"N, "38.89525"E
	Turkey, Elazığ, Maden, Çitliköy, "40.61774"N, "35.27797"E
	Turkey, Erzincan, Kemaliye, Gözaydın Village, "39.22726"N, "38.37935"E
	Turkey, Erzurum-Pazar Road, Laleli Village, "40.40423"N, "40.59704"E
	Turkey, Erzurum, Atatürk University Campus, 1850m, "39.90067"N, "41.24996"E
	Turkey, Erzurum, Dumlu, "40.07404"N, "41.37484"E
	Turkey, Erzurum, İspir-İkizdere Road, 1928m, "40.33058"N, "41.57857"E
	Turkey, Erzurum, İspir, Değirmenli, 1240m, "40.30137"N, "41.01698"E
	Turkey, Erzurum, İspir, Gölyurt Pass., 2380m, "40.36375"N, "40.80028"E
	Turkey, Erzurum, Kandilli, "39.90009"N, "40.86113"E
	Turkey, Erzurum, Oltu-Erzurum Road, 2000-2200m, "40.48017"N, "41.73010"E
	Turkey, Erzurum, Oltu, Yedigöller, 2050m, "40.66527"N, "40.97228"E
	Turkey, Eskişehir, Milhallıçcık, Belen Village, 1260m, "39.89248"N, "31.51618"E
	Turkey, Eskişehir, Milhallıçcık, Nallıhan Road, 1300m, "39.87990"N, "31.48116"E
	Turkey, Giresun, Alucra, Aktepe Village, 1500m, "40.33140"N, "38.70150"E
	Turkey, Gümüşhane, Fındıkbeli Pass., "40.27341"N, "38.99656"E
	Turkey, Gümüşhane, Gümüşhane-Bayburt Road, 1614m, "40.22393"N, "39.68809"E
	Turkey, Gümüşhane, Gümüşhane-Erzincan Road, 1323m, "40.38897"N, "39.5820"E
	Turkey, Gümüşhane, Kale, Akçahisar Village, 1450 m, "40.38526"N, "39.78011"E
	Turkey, Hakkari, Karadağ, 3000m, "37.33466"N, "43.77612"E
	Turkey, Hakkari, Yukarı Mezran Village, 2000m, "37.55941"N, "43.71569"E
	Turkey, İstanbul, Arnavutköy, İhsaniye-Tayakadın Road, 127m, "41.15789"N, "28.44950"E
	Turkey, İzmir, Bozdağ, Günalan, Millik, 1525m, "38.38638"N, "28.25138"E
	Turkey, Kastamonu, Araç, Sıragömü, 900m, "41.14876"N, "33.31304"E
	Turkey, Kastamonu, Ilgaz, 1070m, "41.15694"N, "33.8425"E
	Turkey, Kastamonu, Kastamonu-Tosya Road, 1350m, "41.30774"N, "33.92706"E
	Turkey, Kırıkkale, Ballışeyh-Sulakyurt, 1300m, "40.11142"N, "33.71938"E
	Turkey, Konya, Erenkaya, Arkit, 1300m, "37.75308"N, "32.18118"E
	Turkey, Konya, Konya-Seydisehir Road, Erenkaya Village, 1400m, "37.76340"N, "32.21701"E
	Turkey, Malatya, Arapgir-Övledik, 1500m, "38.97990"N, "38.49879"E
	Turkey, Malatya, Hekimhan, Sarıkız, Yassıbel, 1400m, "38.843533"N, "37.84367"E
	Turkey, Malatya, Hekimhan, Yeşilpınar, 1200-1400m, "38.71647"N, "38.11369"E
	Turkey, Malatya, Konak, Yukari Banaz Village, 1712m, "38.44305"N, "38.44083"E
	Turkey, Malatya, Malatya-Doğanşehir, Çığlık, Gürobası Village, 1791m, "38.12166"N, "38.12666"E
	Turkey, Merkez, Karşıyaka, 900m, "40.44944"N, "34.42883"E
	Turkey, Muğla, Akdağlar, Seki, Ceylan Köy, Eren Mt., 2000m, "36.74676"N, "29.61818"E
	Turkey, Muğla, Ceylanköy, Eren Mt., 1650m, "36.75279"N, "29.59773"E
	Turkey, Nevşehir, Uçhisar, 1300-1400m, "38.62502"N, "34.81450"E
	Turkey, Niğde, Çamardı, Üçkapılar Mt., 1530m, "38.04083"N, "35.07333"E
	Turkey, Rize, İkizdere, İspir Road, 2000m, "40.63054"N, "41.04015"E
	Turkey, Samsun, Samsun-Ladik Road, 848m, "41.02793"N, "35.88738"E
	Turkey, Şanlıurfa, Birecik, Dorucak Village, "37.14283"N, "37.88471"E
	Turkey, Şanlıurfa, Bozova, Gülbiten, 649m, "37.42861"N, "38.73305"E
	Turkey, Şanlıurfa, Göbeklitepe, 661m, "37.39472"N, "39.03972"E
	Turkey, Şanlıurfa, Halfeti, 600m, "37.24238"N, "37.88257"E
	Turkey, Şanlıurfa, Hilvan, Kovancı Village "37.55136"N, "38.64478"E
	Turkey, Sinop, Sinop-Boyabat Road, Dranaz Pass., 1300m, "41.61493"N, "34.88532"E
	Turkey, Sivas, Çamlıbel-Yıldızeli Road, 1300m, "39.94298"N, "36.52399"E
	Turkey, Sivas, Hafik, Tödürge Lake, 1339m, "39.88203"N, "37.61842"E
	Turkey, Sivas, Kangal, Sipahikavşağı, 1600m, "39.07802"N, "37.67577"E
	Turkey, Sivas, Suşehri-Şerefiye Road, 1064m, "40.48131"N, "38.04290"E
	Turkey, Sivas, Ulaş, Yağdonduran, 1400-1700 m, "39.33891"N, "37.14225"E
	Turkey, Sivas, Yıldızeli-Çamlıbel Road, 1683m, "39.95549"N, "36.52625"E
	Turkey, Sivas, Zara, Şerefiye Village, 1400-1800 m, "40.10899"N, "37.76280"E
	Turkey, Tekirdağ, Kumbağ-Uçmakdere Road, Yeniköy, 450m, "40.81630"N, "27.38535"E
	Turkey, Tekirdağ, Tekirdağ Namık Kemal University, Değirmenaltı Campus, Faculty of Science, 50m, "40.99269"N, "27.58302"E
	Turkey, Tosya-İskilip Road, Türbe Pass., 1625m, "40.90713"N, "34.32098"E
	Turkey, Yozgat, Yozgat-Sorgun Road, 1160m, "39.85843"N, "34.90662"E
Chortippus karelini	Turkey, Ağrı, Eleşkirt, Yağmurlu Village, 1850m, "39.71092"N, "42.55155"E
	Turkey, Ağrı, Taşlıçay, 2320m, "39.74530"N, "43.60413"E
	Turkey, Antalya, Gazipaşa, Sugözü Village, Maha, Akçal, 1600m, "36.41634"N, "32.47361"E
	Turkey, Ardahan, Pasaf, 1526m, "41.51156"N, "42.74297"E
	Turkey, Bayburt, Bayburt-Çaykara Road, Kılıçkaya Village, Soğanlı Mt., 1860m, "40.49308"N, "40.25852"E
	Turkey, Bilecik, Bozüyük-Bursa Road, 850m, "39.91026"N, "30.00499"E
	Turkey, Bolu, Nallıhan-Mudurnu Road, 760m, "40.28896"N, "31.10518"E
	Turkey, Bolu, Yeniçağa Village, 900m, "40.78549"N, "32.03346"E
	Turkey, Bursa, Uludağ, Çobankaya, 1750m, "40.11480"N, "29.15281"E
	Turkey, Çankırı, Ilgaz, Ilgaz Dağı, 1900m, "41.04848"N, "33.72127"E
	Turkey, Çankırı, Ilgaz, Ilgaz Mt., 1500m, "41.01053"N, "33.65914"E
	Turkey, Çorum, Alaca-Yozgat Road, 1000m, "40.12710"N, "34.91230"E
	Turkey, Erzincan, Kemaliye, Ocak Village, 1485m, "39.33666"N, "38.66555"E
	Turkey, Eskişehir, Mihallıçcık-Nallıhan Road, 1300m, "39.88048"N, "31.48143"E
	Turkey, Eskişehir, Mihallıçcık, Belen Village, 1260m, "39.89160"N, "31.51786"E
	Turkey, Gümüşhane, Fındıkbeli Pass., "40.27019"N, "38.99233"E
	Turkey, Gümüşhane, Kelkit, Pöske Mt., 1750m, "40.06055"N, "39.52555"E
	Turkey, Karaman-Tavşanlı Road, 1386m, "37.02106"N, "33.27505"E
	Turkey, Karaman, Mutkaray, Tavşanlı, 1300m, "37.02245"N, "33.25121"E
	Turkey, Karaman, Seravul, Yağlı Village, 1500m, "36.86466"N, "33.27660"E
	Turkey, Kars, Çıldır-Arpaçay Road, 1957m, "41.10411"N, "43.25613"E
	Turkey, Kastomunu, Küre Road, 900m, "41.72887"N, "33.66128"E
	Turkey, Kayseri, Pınarbaşı, Gürün Road, 1800m, "38.87582"N, "36.85272"E
	Turkey, Kırıkkale, Ballışeyh-Sulakyurt, 1300m, "40.09089"N, "33.71085"E
	Turkey, Malatya, Arapkir-Övledik, 1500m, "39.64180"N, "43.83823"E
	Turkey, Malatya, Hekimhan, Yukarısaz, 2000 m, "38.98407"N, "38.08893"E
	Turkey, Sivas, Görün, Böğrüdelik Village, 1800 m, "38.95416"N, "37.27676"E
	Turkey, Sivas, Kangal, Sipahikavşağı, 1600 m, "39.07840"N, "37.67538"E
	Turkey, Tutak-Ağrı Road, Tutak, "39.64180"N, "43.83823"E
	Turkey, Van-Hakkari Road, Erkaldı Village, 1855m, "38.36474"N, "43.55905"E
	Turkey, Van-Hakkari Road, Güzelsu, 2002m, "43.82055"N, "43.82055"E
	Turkey, Van, Başkale, "38.14338"N, "44.02158"E
	Turkey, Yozgat, Sorgun Road, 1160m, "39.85778"N, "34.90333"E
Calliptamus italicus	Turkey, Adana, Pozantı, "37.41611"N, "34.87549"E
	Turkey, Ağrı, Eleşkirt-Horasan Road, "39.796864"N, "42.574509"E
	Turkey, Ağrı, Yolgüzel Village, 1650m, "39.73294"N, "42.98507"E
	Turkey, Amasya, Ezinepazarı, Abacı Village, "40.408998"N, "35.595537"E
	Turkey, Amasya, Ormanözü, 1163m, "40.762717"N, "35.862941"E
	Turkey, Antalya, Elmalı, Çam Kuyu, "36.586389"N, "30.002778"E
	Turkey, Antalya, Gazipaşa, Çobanlar Village, 131m, "36.228056"N, "32.362500"E
	Turkey, Antalya, Kalkan, Sütleğen, 670m, "36.445833"N, "29.614722"E
	Turkey, Antalya, Seki, Ziyarettepe, 1470m, "36.903889"N, "29.891111"E
	Turkey, Antalya, Termesos, Güllük Mt., 250m, "36.968333"N, "30.499167"E
	Turkey, Antalya, Termesos, Güllük Mt., 850 m, "36.981389"N, "30.475833"E
	Turkey, Artvin, Ardanuç, Boyalı Village, 700m, "41.11103"N, "42.10337"E
	Turkey, Artvin, Yaylacık Village, 1850m, "41.158804"N, "42.204887"E
	Turkey, Artvin, Yusufeli, Kılıçkaya, 1700m, "40.71953"N, "41.47411"E
	Turkey, Bartın, Bartın-Paşalılar Road, "41.7966"N, "32.5833"E
	Turkey, Bartın, Bartın-Safranbolu Road, Ovacuma, 600m, "41.445840"N, " 32.714377"E
	Turkey, Bayburt-Köse Road, 1680m, "40.244412"N, "40.020692"E
	Turkey, Bayburt, Vauk Mt. Pass., 1955m, "40.421944"N, "39.962777"E
	Turkey, Bolu, Bolu-Mengen Road, "40.828692"N, "31.808457"E
	Turkey, Çankırı, Ilgaz Mt., 1920m, "41.079444"N, "33.883611"E
	Turkey, Çorum, Beydili-Çatak Village, 900m, "40.752500"N, "34.920833"E
	Turkey, Elazığ, Maden, Çitli Village, "40.61774"N, "35.27797"E
	Turkey, Elazığ, Maden, Kızıltepe Village, "38.37569"N, "39.52369"E
	Turkey, Elazığ, Maden, Topaluşağı Village, "40.10610"N, "43.00519"E
	Turkey, Elazığ, Maden, Yenibahçe Village, "38.41602"N, "39.52693"E
	Turkey, Elazığ, Sivrice, Akbuğday, Bişirto Village, "38.48229"N, "39.51797"E
	Turkey, Erzincan, Kemaliye, Kekikpınarı Village, "39.149570"N, "38.469162"E
	Turkey, Erzurum, Aşkale, Kop Mt., 1900m, "39.958611"N, "40.669444"E
	Turkey, Erzurum, Erzurum-Pazar Road, Laleli Village, 1450m, "40.402333"N, "40.597337"E
	Turkey, Gaziantep, Gaziantep-Nizip Road, 739m, "37.02917"N, "37.61861"E
	Turkey, Gaziantep, Nizip, 730m, "36.986389"N, "37.764167"E
	Turkey, Gaziantep, Nizip, 800m, "36.986389"N, "37.764167"E
	Turkey, Gaziantep, Nizip, 800m, "37.053889"N, "37.511111"E
	Turkey, Giresun, Alucra, Aktepe Village, 1500m, "40.341201"N, "38.709416"E
	Turkey, Gümüşhane, Kelkit, Pöske Mt., 1750m, "40.036111"N, "39.368611"E
	Turkey, Gümüşhane, Torul Dam, Küçükçakar, 900m, "40.635358"N, "39.229856"E
	Turkey, Hakkari, Çukurca, Narlı Village, 1019m, "37.298055"N, "43.620277"E
	Turkey, Karabük, Safranbolu-Bartın Road, Ahmet Usta Pass., 1060m, "40.036111"N, "39.368611"E
	Turkey, Kastamonu, Çatalzeytin-Devrekani Road, "41.929536"N, "34.186326"E
	Turkey, Kastamonu, Cide-Kastamonu Road, 407m, "41.888055"N, "33.068055"E
	Turkey, Kastamonu, Daday, Meyri Village, 1100m, "41.240555"N, "34.280833"E
	Turkey, Kastamonu, Tosya-İskilip Road, Türbe Pass., 1200m, "41.358481"N, "32.697689"E
	Turkey, Kastamonu, Tosya-Road, 900m, "41.472475"N, "33.131921"E
	Turkey, Konya, Karaağaç, 900m, "40.338888"N, "35.985833"E
	Turkey, Malatya, Arapkir, Öveledik, 1500m, "39.046667"N, "38.485278"E
	Turkey, Malatya, Arguvan, Bemere, İsa Village, 850-1200m, "38.755278"N, "38.331667"E
	Turkey, Malatya, Arguvan, Yazıbaşı, 900m, "38.773611"N, "38.403056"E
	Turkey, Malatya, Hekimhan, Taşoluk, 1750m, "39.050833"N, "37.845278"E
	Turkey, Malatya, Yazıhan, Fethiye, Karabeli, 1100m, "38.633889"N, "38.118333"E
	Turkey, Malatya, Yeşilyurt, Beyler River, 960m, "38.35369"N, "38.19935"E
	Turkey, Mersin, Taşucu, Göksu Delta, 150m, "36.315556"N, "33.955000"E
	Turkey, Muğla, Babadağ, 1900m, "36.531667"N, "29.179444"E
	Turkey, Muğla, Babadağ, 500m, "36.543333"N, "29.135833"E
	Turkey, Muğla, Dalaman, Kocagöl, 100m, "36.683333"N, "28.801944"E
	Turkey, Niğde, Demirkazık, "37.86420"N, "35.09452"E
	Turkey, Rize, İkizdere-İspir Road, 2000m, "40.630540"N, "41.040150"E
	Turkey, Rize, İkizdere-İspir Road, 2000m, "41.273233"N, "33.947801"E
	Turkey, Sakarya, Geyve-Taraklı Road, Soğuksu, 650-700m, "40.633888"N, "41.035"E
	Turkey, Samsun-Ladik Road, 848m, "41.027934"N, "35.887381"E
	Turkey, Samsun, Ladik, Derinöz Village, 870m, "40.921413"N, "35.764036"E
	Turkey, Samsun, Ondokuz Mayıs University, Kurupelit Campus, 200m, "40.452505"N, "30.361010"E
	Turkey, Şanlıurfa, Bozova Aylan Village, Düzdoruk, "37.149722"N, "38.325833"E
	Turkey, Şanlıurfa, Bozova, Arıkök Village, "37.406111"N, "38.436667"E
	Turkey, Şanlıurfa, Kanlıavşar Road, "37.23742"N, "38.22041"E
	Turkey, Şavşat-Ardahan Road, Yukarı Kocabey, 1900m, "41.334722"N, "42.760277"E
	Turkey, Sinop-Boyabat Road, Çakıldak, 900m, "41.788330"N, "34.945564"E
	Turkey, Sinop-Boyabat Road, Sinecan Village, 230m, "41.813022"N, "35.036811"E
	Turkey, Sinop, Erfelek, Kızılca Elma Village, 200m, "41.837894"N, "34.901947"E
	Turkey, Sivas, Yıldızeli, Yıldızeli-Çamlıbel Road, 1300-1400m, "40.048333"N, "36.602222"E
	Turkey, Tokat, Tokat-Turhal Road, 543m, "40.320833"N, "36.189167"E
	Turkey, Tokat, Zile, Hasanağa Village, 730m, "40.247428"N, "35.936130"E
	Turkey, Tokat, Zile, Yıldıztepe, 750m, "40.191197"N, "35.881522"E
	Turkey, Yozgat, Muslubelen Pass., 1420m, "39.828335"N, "34.850829"E
Dociostaurus brevicollis	Turkey, Adana, Pozantı, "37.41611"N, "34.87549"E
	Turkey, Amasya, Ezinepazarı, Abacı Village, 1025m, "40.78777"N, "36.02222"E
	Turkey, Amasya, Ormanözü Village, 1255m, "40.76261"N, "35.86304"E
	Turkey, Ardahan, Hanak-Ardahan Road, "41.22447"N, "42.85036"E
	Turkey, Bayburt-Aşkale Road, 1790m, "40.13902"N, "40.41126"E
	Turkey, Bayburt-Çaykara Road, Soğanlı Mt., Kılıçkaya Village, 1860m, "40.49020"N, "40.26109"E
	Turkey, Bayburt, Bayburt-Aşkale Road, Kop Mt. Pass., 2460m, "40.04138"N, "40.50477"E
	Turkey, Bayburt, Vauk Mt. Pass., 1955m, "40.37028"N, "39.84272"E
	Turkey, Bolu, Yeniçağa, 950 m,,"40.78246"N, "32.03785"E
	Turkey, Çankırı, Ilgaz, İndağı Pass., 1425m, "41.03264"N, "33.74426"E
	Turkey, Çorum, Beydili-Çatak Village, 900m, "40.75250"N, "34.92083"E
	Turkey, Çorum, Çorum-Alaca Road, Kürecik Beli Pass., 1100m, "40.51861"N, "34.84527"E
	Turkey, Çorum, Karşıyaka, 894m, "40.44928"N, "34.43434"E
	Turkey, Çorum, Kösedağ Summit, 1700m, "40.66902"N, "34.80157"E
	Turkey, Çorum,Tosya-İskilip Road, Türbe Pass., 1285m, "40.90866"N, "34.32663"E
	Turkey, Elazığ, Maden, Bahçedere Village, "38.43178"N, "39.49525"E
	Turkey, Elazığ, Maden, Çitliköy, "38.47652"N, "39.58304"E
	Turkey, Elazığ, Maden, Işıktepe Village, "38.44021"N, "39.52766"E
	Turkey, Elazığ, Maden, Kızıltepe Village, "38.37569"N, "39.52369"E
	Turkey, Erzincan-Sivas Road, Kızıldağ, 1882m, "39.86043"N, "38.35254"E
	Turkey, Erzincan, Çayırlı, Çilhoroz Pass., 1625m, "39.88289"N, "39.72716"E
	Turkey, Erzurum-Pazar Road, Laleli Village, 1450m, "40.40420"N, "40.59699"E
	Turkey, Erzurum, İspir, Gölyurt Pass., 2380m, "40.36471"N, "40.80758"E
	Turkey, Erzurum, İspir, Sırakonaklar Village, "40.71772"N, "41.21201"E
	Turkey, Erzurum, Oltu-Erzurum Road, 2000-2200m, "40.48255"N, "41.78920"E
	Turkey, Giresun, Alucra, Aktepe Village, 1500m, "40.33140"N, "38.70150"E
	Turkey, Gümüşhane, Fındıkbeli Pass., 1700m, "40.38526"N, "39.78011"E
	Turkey, Gümüşhane, Kale, Akçahisar Village, 1450 m, "40.42527"N, "39.66498"E
	Turkey, Gümüşhane, Kelkit, Pöske Mt., 1500-2250m, "40.06056"N, "39.52555"E
	Turkey, Isparta, Eğirdir, Aksu, Dedegöl Mts., 1652m, "37.66361"N, "31.25055"E
	Turkey, Kahramanmaraş, Göksu, 1611m, "38.18760"N, "36.18880"E
	Turkey, Kastamonu-İnebolu Road,900m, "41.45811"N, "33.79081"E
	Turkey, Kastamonu, Devrekani-Çatalzetin Road, Devrekani, 1050m, "41.61679"N, "33.84513"E
	Turkey, Kastamonu, Küre, Uzunöz, Ecevit Pass., 1170 m, "41.78376"N,E33.71876"E
	Turkey, Kastamonu, Merkez, Aksinir Village, 900m, "41.50541"N, "33.76632"E
	Turkey, Malatya, Akçadağ, Kepez, 1700m, "38.34620"N, "37.75734"E
	Turkey, Malatya, Arguvan, Büyükköy, 1496m, "37.93817"N, "37.94313"E
	Turkey, Malatya, Arguvan, Büyükköy, 1496m, "38.55242"N, "38.18880"E
	Turkey, Malatya, Arguvan, Konakbaşı, 1480-1650m, "38.93063"N, "38.34886"E
	Turkey, Malatya, Armutlu, 1600m, "38.84804"N, "38.17533"E
	Turkey, Malatya, Derende, Ağılbaşı, 1400m, "38.55627"N, "37.84724"E
	Turkey, Malatya, Hekimhan, Taşoluk Village, 1750m, "39.05532"N, "37.84232"E
	Turkey, Malatya, Sultansuyu, 1000m, "38.32576"N, "38.04999"E
	Turkey, Muğla, Ceylanköy, Eren Mt., 1650m, "36.77956"N, "29.57831"E
	Turkey, Niğde, Demirkazık, "37.86420"N, "35.09452"E
	Turkey, Niğde, Melendiz Mt., Çiftlik-Altınhisar Road, 1683m, "38.03613"N, "34.24705"E
	Turkey, Sinop, Sinop-Boyabat Road, Dranaz Pass., 1310m, "41.63965"N,34.89521"E
	Turkey, Sivas, Çamlıbel-Yıldızeli Road, 1300m, "39.94415"N, "36.52458"E
	Turkey, Tokat, Çamlıbel Pass., 1390m, "39.95776"N, "36.52866"E
	Turkey, Tokat, Zile,Hasan Ağa Village, 730m, "40.24806"N, "35.93640"E
Dociostaurus maroccanus	Turkey, Erzurum, Hasankale (Pasinler), "39.97911"N, "41.59532"E
	Turkey, Erzurum, Horasan, Gündeğer, "40.00505"N, "42.16724"E
	Turkey, Erzurum, Narman, "40.34081"N, "41.87222"E
	Turkey, Erzurum, Tortum, "40.32308"N, "41.57664"E
	Turkey, Erzurum, Yakutiye, Aktoprak, "40.05998"N, "41.20092"E
	Turkey, Hakkari, Cilo-Sat Mts. National Park, Bala, 3075m, "37.62658"N, "43.97484"E
	Turkey, Hakkari, Demirtaş Village, Yağmurlu, "37.43917"N, "43.59984"E
	Turkey, İzmir, Bozdağ, Günalan, Millik, 1525m, "38.21131"N, "28.06545"E
	Turkey, İzmir, Tire, Dibekci, 1388m, "38.15777"N, "28.03722"E
	Turkey, Konya, Bozkır, Bozkır-Üçpınar Road, 1430m, "37.40345"N, "32.49539"E
	Turkey, Konya, Konya-Seydisehir Road, Erenkaya Village, 1400m, "37.87416"N, "32.21166"E
	Turkey, Malatya, Pütürge, Şiro River, "38.18059"N, "38.72760"E
	Turkey, Şanlıurfa, Karaköprü, Külaflı Village, 700m ,"37.37910"N,"38.86631"E
Euchorthippus pulvinatus	Turkey, Ağrı, Doğubeyazıt, Bardaklı Village, 1600m, "39.69258"N, "44.07298"E
	Turkey, Ağrı, Gezgez Mts., Sabuncu Village, "39.92413"N, "43.04807"E
	Turkey, Ağrı, Tutak, Esmer Village, 1700m, "39.51482"N, "42.68998"E
	Turkey, Antalya, Elmalı, Çamkuyusu, 2177m, "36.57809"N, "30.04351"E
	Turkey, Ardahan, Ardahan-Hanak Road, 1950m, "41.12579"N, "42.79275"E
	Turkey, Artvin, Ardanuç, Boyalı Village, 700m "41.11103"N, "42.10337"E
	Turkey, Çankırı, Orta, Dodurga, Uluağaç, 1589m, "40.50989"N, "32.94737"E
	Turkey, Çorum, Beydili, Çatak Village, 960m, "40.75250"N, "34.92083"E
	Turkey, Çorum, Çorum-Alaca Road, Kürecik Beli Pass., 1100m, "40.51861"N, "34.84527"E
	Turkey, Çorum, İskilip, Türbe Pass., 1625m, "40.90792"N, "34.32155"E
	Turkey, Çorum, Kösedağ Summit, 1600-1700m, "40.66902"N, "34.80157"E
	Turkey, Çorum, Mecitözü, Emirbağ Village, 650m, "40.40964"N, "35.26707"E
	Turkey, Giresun, Alucra, Aktepe Village, 1500m, "40.33140"N, "38.70150"E
	Turkey, Gümüşhane, Fındıkbeli Pass., 1700m, "40.38526"N, "39.78011"E
	Turkey, Gümüşhane, Kelkit, Pöske Mt., 2250m, "40.06056"N, "39.52555"E
	Turkey, Ilgaz, İndağı. Pass., 1260m, "41.03264"N, "33.74426"E
	Turkey, Karabük, Safranbolu, 950m, "41.31698"N, "32.69653"E
	Turkey, Kastamonu, Safranbolu-Bartın Road, 950-980m, "41.31984"N, "32.70139"E
	Turkey, Kırklareli, Kırklareli-Edirne Road, 12.4m, "41.68054"N, "27.09731"E
	Turkey, Kurşunlu, Atkaracalar-Bolu Road, 1280m, "40.84885"N, "33.21181"E
	Turkey, Tokat, Çamlıbel-Artova Road, 1200m, "40.19749"N, "36.48750"E
	Turkey, Tokat, Çamlıbel, Yatmış Village, 1150m, "40.11693"N, "36.47728"E
	Turkey, Yozgat, Muslubelen Pass., 1420m, "39.82855"N, "34.85086"E
	Turkey, Yozgat, Yozgat-Sorgun Road, 1160m, "39.85933"N, "34.91029"E
Heteracris pterosticha	Turkey, Antalya, Konyaaltı, Akdeniz University, "36.89203"N, "30.66218"E
	Turkey, Artvin, Yusufeli, Kılıçkaya, Kiskim, 800m, "40.71511"N, "41.40711"E
	Turkey, Batman, Kozluk stream, 1000m, "39.06846"N, "38.48544"E
	Turkey, Diyarbakır, Sur, Kabaklı Pond, 700m, "37.92978"N, "40.29449"E
	Turkey, Elazığ, Maden, Çiftlikköy, "38.47652"N, "39.58304"E
	Turkey, Elazığ, Maden, Topaluşağı Village, "40.10610"N, "43.00519"E
	Turkey, Malatya, Arapkir, Yaylacık Village, 1400m, "39.09008"N, "38.51243"E
	Turkey, Malatya, Arguvan, Bemere River, 1200m, "38.27612"N, "38.23320"E
	Turkey, Malatya, Arguvan, Yazıbaşı Village, 900m, "38.77542"N, "38.40959"E
	Turkey, Malatya, Doğanşehir, Erkenek, 1400m, "37.92841"N, "37.91661"E
	Turkey, Malatya,Doğanşehir, Erkenek, Eskiköy, 1400m, "38.14256"N, "38.01530"E
	Turkey, Mersin, Mezitli, Kuzucubelen, "36.83564"N, "34.43715"E
	Turkey, Muğla, Fethiye-Korkuteli Road, 145m, "36.63328"N, "29.22651"E
	Turkey, Şanlıurfa, Bozova, Karapınar Village, "37.46214"N, "38.26481"E
	Turkey, Şanlıurfa, Hilvan, Kovancı Village, "37.55144"N, "38.64722"E
Locusta migratoria	Turkey, Antalya, Kemer, Tahtalı Dam, "38.16244"N, "27.09690"E
	Turkey, Antalya, Kepez, "30.90610"N, "30.10428"E
	Turkey, Antalya, Korkuteli Dam, "37.08679"N, "30.13607"E
	Turkey, Artvin, Hamamlı Village, 200m, "41.16821"N, "41.95385"E
	Turkey, Burdur, Burdur Lake, "37.80278"N, "30.12387"E
	Turkey, Burdur, Gölhisar Lake, "37.12023"N, "29.57340"E
	Turkey, Burdur, Yazır Lake, "36.98473"N, "29.74560"E
	Turkey, Çorum, Kamil, Kızılırmak River, "41.11456"N, "34.76426"E
	Turkey, Denizli, Eşen pond, "37.20162"N, "29.02556"E
	Turkey, Diyarbakır, Eğil, "38.17801"N, "40.18344"E
	Turkey, Diyarbakır, Gündoğdu, "38.34587"N, "39.93683"E
	Turkey, Diyarbakır, Hazro, "38.25486"N, "40.77377"E
	Turkey, Diyarbakır, Kabaklı pond, 700m, "37.92978"N, "40.29449"E
	Turkey, Diyarbakır, Kıralkızı Dam, "38.39055"N, "39.85491"E
	Turkey, Diyarbakır, Silvan, Batman Dam, "38.22868"N, "41.07587"E
	Turkey, Diyarbakır, Silvan, Batman Dam, "38.23184"N, "41.08088"E
	Turkey, Elazığ, Hazar Lake, "38.45170"N, "39.39333"E
	Turkey, Elazığ, Maden, Çiftlik Village, "38.47652"N, "39.58304"E
	Turkey, Elazığ, Maden, Şehoğlu, "38.47466"N, "39.44319"E
	Turkey, Hatay, Samandağ, Magarcık Village, "36.11087"N, "35.93691"E
	Turkey, Kahramanmaraş, Arslantaş Dam, "37.40406"N, "36.31727"E
	Turkey, Karaman, Ermenek Dam, "36.60284"N, "32.89552"E
	Turkey, Kastamonu, Tosya, Ermelik, "41.00179"N, "34.00005"E
	Turkey, Kayseri, Tuzla Lake, "38.98383"N, "35.79612"E
	Turkey, Konya, Apa Dam, "37.34764"N, "32.48608"E
	Turkey, Konya, İvriz Dam, "37.43643"N, "34.14914"E
	Turkey, Konya, Seydişehir, Kumluca, "37.37299"N, "32.01252"E
	Turkey, Manisa, Marmara Lake, "38.66577"N, "27.98498"E
	Turkey, Mersin, Berdan Dam, "36.99681"N, "34.87861"E
	Turkey, Muğla, Girdev, "36.69428"N, "29.64340"E
	Turkey, Muğla, Köyceğiz Lake, "36.88280"N, "28.67788"E
	Turkey, Muğla, Milas, Bafa Lake, "37.47789"N, "27.50803"E
	Turkey, Osmaniye, Çağlayan stream, "37.54298"N, "35.99619"E
	Turkey, Şanlıurfa, Bozova, Büyükgöl, "37.93280"N, "39.15064"E
	Turkey, Şanlıurfa, Bozova, Dutluca, "37.47357"N, "38.33371"E
	Turkey, Şanlıurfa, Halfeti, "37.25026"N, "37.86068"E
	Turkey, Şanlıurfa, Hilvan, Kovancı Village, "37.55144"N, "38.64722"E
	Turkey, Siirt, Şirvan, Pirinçli, "37.95226"N, "42.17495"E
	Turkey, Tunceli, Uzungöl, "38.96216"N, "38.92340"E
Notostaurus anatolicus	Turkey, Ağrı, Eleşkirt, Kavak Village, 2150m,"39.74566"N, "43.29792"E
	Turkey, Ağrı, Tutak, Esmer Village, "39.50715"N, "42.68001"E
	Turkey, Amasya, Ezine Pazarı, Abacı Village, 1025 m, "40.40833"N, "35.59611"E
	Turkey, Amasya, Merkez, Yazıbağları Village, 600 m, "40.60020"N, "35.78881"E
	Turkey, Amasya, Ormanözü Village, 1035m, "40.45533"N, "35.92846"E
	Turkey, Ankara, Emir Lake, "39.82850"N, "32.81950"E
	Turkey, Ankara, Tuz Lake, "38.89620"N, "33.51733"E
	Turkey, Artvin, Ardanuç, Naldöken Village, 700m, "41.14272"N, "42.06586"E
	Turkey, Artvin, Ardanuç, Soğanlı Village, 450m, "41.07483"N, "42.06107"E
	Turkey, Bayburt, Vauk Mt. Pass., 1955m, "40.37006"N, "39.84272"E
	Turkey, Bolu, Geyve-Taraklı Road, Kazkıran Pass., 800 m, "40.44125"N, "30.44796"E
	Turkey, Bolu, Seben, Yağma Village, 900m, "40.37471"N, "31.49496"E
	Turkey, Çorum, Çatak-Beydili Village, 960m, "40.68777"N, "34.84121"E
	Turkey, Çorum, Karşıyaka, 894m,"40.45111"N, "34.43860"E
	Turkey, Çorum, Mecitözü, Üçköy, Simalı, 815m, "40.39726"N, "35.17146"E
	Turkey, Çorum, Sungurlu, Kamışlı Village, 885 m, "40.11805"N, "34.49607"E
	Turkey, Çorum, Sungurlu, Sungurlu-Kızılırmak Road, 787m, "40.18924"N, "34.32030"E
	Turkey, Çorum, Sungurlu, Yorga Village, "37.35429"N, "29.12040"E
	Turkey, Elazığ, Keban çıkışı, 1376m, "38.88220"N, "38.59036"E
	Turkey, Elazığ, Maden, Çitliköy, "38.46356"N, "39.53558"E
	Turkey, Elazığ, Maden, Kızıltepe Village, "38.48225"N, "39.52774"E
	Turkey, Erzincan, Kemaliye, Bizmişan, Gözüaydın Village, Uluçayır, "39.22711"N, "38.37868"E
	Turkey, Erzincan, Kemaliye, Ergü Başı, "39.22967"N, "38.55043"E
	Turkey, Erzincan, Kemaliye, Kekikpınarı Village, "39.14945"N, "38.46591"E
	Turkey, Erzincan, Kemaliye, Ocak Village, 1485m, "39.14639"N, "38.59685"E
	Turkey, Erzincan, Kemaliye, Yuva Village, "39.24421"N, "38.50810"E
	Turkey, Erzurum, Erzurum-Pazar Road, Laleli Village, 1450m, "40.40199"N, "40.60109"E
	Turkey, Gaziantep, Araban, Yukarı Mülk, 629 m, "37.51277"N, "37.74555"E
	Turkey, Giresun, Giresun-Şebinkarahisar Road, 1275m, "40.31916"N, "38.44031"E
	Turkey, Gümüşhane, Fındıkbeli Pass., 1700m, "40.27096"N, "38.99127"E
	Turkey, Gümüşhane, Kale, Akçahisar Village, 1450m, "40.37975"N, "39.78353"E
	Turkey, Hakkari, Demirtaş Village, Yağmurlu, "37.43917"N, "43.59984"E
	Turkey, Hatay, Hassa, "36.79097"N, "36.54165"E
	Turkey, Iğdır, Büyük Ağrı Mt., 1450m, "39.52320"N, "44.29810"E
	Turkey, Isparta, Gölcül Lake, "37.72407"N, "30.49409"E
	Turkey, İstanbul, Kilyos, "41.24297"N, "29.03831"E
	Turkey, Karabük, Safranbolu-Bartın Road, "41.26211"N, "32.69873"E
	Turkey, Kars, Arpaçay, Ani Ruins, 1750m, "40.50935"N, "43.57367"E
	Turkey, Kastamonu, İnebolu Road, 900m, "41.46208"N, "33.78336"E
	Turkey, Malatya, Doğanşehir-Malatya Road, 1188m, "38.18556"N, "37.97436"E
	Turkey, Malatya, Malatya-Doğanşehir, Çığlık, Gürobası Village, 1791 m, "38.09596"N, "37.95456"E
	Turkey, Nevşehir, Ürgüp, "38.65089"N, "34.92955"E
	Turkey, Şanlıurfa, Bozova, Dutluca, "37.45563"N, "38.34327"E
	Turkey, Sivas, Çamlıbel-Yıldızeli Road, 1300m, "39.94527"N, "36.53001"E
	Turkey, Sivas, Koyulhisar-Suşehri Road, 525m, "40.24216"N, "37.95777"E
	Turkey, Tokat, Çamlıbel-Artova Road, "40.08141"N, "36.45376"E
	Turkey, Tokat, Çamlıbel, 1220m, "40.07985"N, "36.48368"E
	Turkey, Tokat, Zile, Hasanağa Village, 700-750m, "40.24534"N, "35.93618"E
	Turkey, Tokat, Zile, Yıldıztepe, "40.18381"N, "35.86805"E
	Turkey, Yozgat, Sorgun Road, 1160m, "39.85425"N, "34.89967"E
Oedipoda miniata	Turkey, Erzincan, Kemaliye, 1040m, "39.25858"N, "38.49510"E
	Turkey, Adana, Bahçe, "36.61197"N, "35.45829"E
	Turkey, Adana, Çatalan, "37.24501"N, "35.28539"E
	Turkey, Adana, Pozantı, "37.41760"N, "34.86944"E
	Turkey, Adıyaman, Bozova Road, 506m, "37.47560"N, "38.23531"E
	Turkey, Adıyaman, Bozova Road, 680m, "37.54509"N, "38.21850"E
	Turkey, Ağrı, Gezgez Mts., Cumaçay stream, 2220m, "39.92320"N, "43.18895"E
	Turkey, Ağrı, Yolugüzel, 1650m, "39.73379"N, "42.97544"E
	Turkey, Amasya, Ezine Pazarı, Abacı Village, 1025m, "40.40878"N, "35.59627"E
	Turkey, Amasya, Ormanözü Village, 1035m, "40.76185"N, "35.86243"E
	Turkey, Ankara, Çubuk, "40.25350"N, "33.01432"E
	Turkey, Ankara, Emir Lake, "39.82614"N, "32.82107"E
	Turkey, Ankara, Mamak, Hüseyingazi Mt., "39.93907"N, "32.94995"E
	Turkey, Ankara, Nallıhan, "40.19452"N, "31.34331"E
	Turkey, Ankara, Tuz Lake, "38.83794"N, "33.56808"E
	Turkey, Antalya, Elmalı, Bozöyük Village, Uzunkarıştepe, 1768m, "36.85805"N, "30.23277"E
	Turkey, Ardanuç, Soğanlı Village, 450m, "41.07289"N, "42.05982"E
	Turkey, Bingöl, Karlıova, "39.29461"N, "41.01829"E
	Turkey, Bitlis, Tatvan, "38.48178"N, "42.28488"E
	Turkey, Burdur, Yeşilova, "37.50800"N, "29.74162"E
	Turkey, Bursa, Nilüfer, Akçalar, "40.18190"N, "28.73507"E
	Turkey, Çorum, Mecitözü, Üçköy, Simali, 750m, "40.37914"N, "35.19338"E
	Turkey, Denizli, Bozdağ, "38.10014"N, "29.83109"E
	Turkey, Diyarbakır, Eğil, 730m, "41.24313"N, "29.03805"E
	Turkey, Diyarbakır, Kabaklı pond, 700m, "37.91698"N, "40.29891"E
	Turkey, Diyarbakır, Yeni Village, 600m, "38.19315"N, "39.40954"E
	Turkey, Diyarbakır, Yiğityolu Village, 900m, "37.87406"N, "39.88997"E
	Turkey, Edirne, Keşan-Çanakkale Road, Yerli Su, Koru Mt., 260m, "40.93805"N, "26.80166"E
	Turkey, Elazığ, Maden, Bahçedere Village, "38.43152"N, "39.49556"E
	Turkey, Elazığ, Maden, Yenibahçe Village,"38.41667"N, "39.52543"E
	Turkey, Erzincan, Kemaliye, "39.26181"N, "38.49056"E
	Turkey, Erzincan, Kemaliye, Ergü, 1140m,"39.22215"N, "38.54307"E
	Turkey, Erzurum, Aşkale, Kandilli, "39.90181"N, "40.85871"E
	Turkey, Erzurum, Hasankale, "39.98566"N, "41.66923"E
	Turkey, Erzurum, Tekman, "39.64293"N, "41.51338"E
	Turkey, Gaziantep, Nizip, Gümüşgün Village, "37.20177"N, "37.82887"E
	Turkey, Giresun, Şebinkarahisar-Erzincan Road, 1250m, "40.19401"N, "38.26279"E
	Turkey, Hakkari, Çukurca, Üzümcü, 1253m, "37.53472"N, "43.72638"E
	Turkey, Hakkari, Demirtaş, Yağmurlu, 2210m, "37.43917"N, "43.59984"E
	Turkey, Hakkari, Durankaya, Geçitli, "37.56194"N, "43.76305"E
	Turkey, Hakkari, Yüksekova, near Örnekköy village, 1855m, "37.45472"N, "44.39583"E
	Turkey, Hatay, Belen, "36.48401"N, "36.18827"E
	Turkey, İstanbul, Adalar, Burgaz Island, "40.87623"N, "29.06268"E
	Turkey, İstanbul, Belgrad Forest, "41.19917"N, "28.94165"E
	Turkey, İstanbul, Habipler, "41.13795"N, "28.85495"E
	Turkey, İstanbul, Kilyos, "39.12335"N, "27.17184"E
	Turkey, İzmir, Bergama, "37.05078"N, "31.79115"E
	Turkey, İzmir, Efes, "37.93906"N, "27.34638"E
	Turkey, Kahramanmaraş, Binboğa Mts., "38.27096"N, "36.59633"E
	Turkey, Kahramanmaraş, Göksun, "38.01547"N, "36.48446"E
	Turkey, Kahramanmaraş, Türkoğlu, "37.37275"N, "36.87287"E
	Turkey, Karabük, Safranbolu-Bartın Road, 950m, "41.25762"N, "32.70307"E
	Turkey, Karabük, Safranbolu, "41.26270"N, "32.68834"E
	Turkey, Kars, Esenkır Village, 1350m, "40.10477"N, "43.00443"E
	Turkey, Kastamonu, Devrekani-Çatalzeytin Road, Bozarmut Village, Yaralı Göz Pass., 1450m, "41.90972"N, "34.18972"E
	Turkey, Konya, İvriz, "37.41543"N, "34.18491"E
	Turkey, Konya, Karapınar, "37.69646"N, "33.56148"E
	Turkey, Kütahya, Alayunto, "39.40123"N, "30.10091"E
	Turkey, Kütahya, İznik, "40.42961"N, "29.73726"E
	Turkey, Malatya, Malatya-Doğanşehir Road, 1085m, "38.32222"N, "38.15638"E
	Turkey, Mersin, Arslanköy, "37.00619"N, "34.29035"E
	Turkey, Mersin, Çamlıyayla, "37.17854"N, "34.58922"E
	Turkey, Mersin, Kuzcubelen, "36.84022"N, "34.43305"E
	Turkey, Nevşehir, Aşk Valley, 1050m, "38.63850"N, "34.83266"E
	Turkey, Nevşehir, Derinöz, 970m, "38.72451"N, "34.85868"E
	Turkey, Nevşehir, Devebağırtan, 1100m, "38.75261"N, "34.90230"E
	Turkey, Nevşehir, Devrent Valley, 1150m, "38.67258"N, "34.88589"E
	Turkey, Nevşehir, Karakaya, 1130m, "38.71874"N, "35.03980"E
	Turkey, Nevşehir, Zelve, 950m, "38.67088"N, "34.86268"E
	Turkey, Niğde, Demirkazık, "37.86092"N, "35.09786"E
	Turkey, Osmaniye, Düziçi, Yarbaşı, "37.20440"N, "36.41899"E
	Turkey, Şanlıurfa, Bozova, Gülbiten, 649m, "37.42861"N, "38.73305"E
	Turkey, Şanlıurfa, Bozova, Hisarlı Village, 799m, "37.25202"N, "38.63564"E
	Turkey, Şanlıurfa, Göbeklitepe, 661m, "37.22805"N, "39.03972"E
	Turkey, Tekirdağ, Kumbağ, Uçmakdere, 357m, "40.80938"N, "27.35786"E
	Turkey, Tokat, Zile, "40.30038"N, "35.90447"E
	Turkey, Tunceli, Ovacık, "39.35961"N, "39.20870"E
	Turkey, Yalova, Armutlu, "40.51978"N, "28.83480"E
	Turkey, Zonguldak, Ereğli, Akgöl, "41.14566"N, "31.60839"E
Oedipoda schochii	Turkey, Erzincan, Kemaliye, Ocak Village, "39.14760"N, "38.59361"E
	Turkey, Adana, Hamur, Yukarı aladağ Village, 1800m, "39.40714"N, "43.02842"E
	Turkey, Ağrı, Eleşkirt, Kavak Village, 2150m, "39.73800"N, "43.28686"E
	Turkey, Ağrı, Gezgez Mts., Cumaçay, 220m, "39.92210"N, "43.20099"E
	Turkey, Ağrı, Hamur, Karlıca Village, 2400m, "39.53026"N, "43.17543"E
	Turkey, Ağrı, Patnos, Sarısu River, 1800m, "39.19278"N, "42.85732"E
	Turkey, Ağrı, Yolugüzel Village, 1650m, "39.73294"N, "42.98507"E
	Turkey, Antalya, Ziyaret Mt., 1565m, "36.80928"N, "30.41514"E
	Turkey, Artvin, Yusufeli, Kılıçkaya, Eskel, 1600m, "40.71662"N, "41.49508"E
	Turkey, Diyarbakır, Eğil Castle, 830m, "38.26433"N, "40.08082"E
	Turkey, Diyarbakır, Sur, Kabaklı pond, 700m, "37.92918"N, "40.29299"E
	Turkey, Erzincan, Kemaliye, 900-1750m, "39.25867"N, "38.49141"E
	Turkey, Erzincan, Kemaliye, Gözaydın Village, "39.22726"N, "38.37935"E
	Turkey, Hakkari, Cilo, Sat Mt. National Park, Kırıkdağ, 2565m, "37.54023"N, "43.97668"E
	Turkey, Hakkari, Demirtaş, Yağmurlu, 2210m, "37.70061"N, "43.98558"E
	Turkey, Hakkari, Karadağ, 2800m, "37.33009"N, "43.79494"E
	Turkey, Karabahçe-Karacadağ, 1260m, "37.72180"N, "39.75515"E
	Turkey, Kars, Arpaçay, Ani Ruins, 1850m, "40.51070"N, "43.57283"E
	Turkey, Kars, Digor, Yağlıca Village, 1950m, "40.26930"N, "43.36839"E
	Turkey, Nevşehir, Uçhisar, 1300-1400m, "38.62476"N, "34.81457"E
	Turkey, Nevşehir, Zelve, 950m, "38.63381"N, "34.83742"E
	Turkey, Niğde, Demirkazık, "37.85934"N, "35.10057"E
	Turkey, Şanlıurfa, Arıkök Village, "37.40490"N, "38.44334"E
	Turkey, Şanlıurfa, Halfeti, 600m, "37.24238"N, "37.88257"E
	Turkey, Şanlıurfa, Hisarlar Village, "37.25581"N, "38.64235"E
	Turkey, Şanlıurfa, Külaflı Village, 700m, "37.37218"N, "38.86890"E
	Turkey, Şanlıurfa, Şanlıurfa-Kanlıavşar Road, "37.23742"N, "38.22041"E
